# Supplementary material for: Long-Term Follow-Up and Risk of PCOS in Indiana Girls with a History of Premature Adrenarche—A Single Center Experience
Source: Children (Basel). 2025 Nov 26;12(12):1609. doi: 10.3390/children12121609 (PMC12731558; doi:10.3390/children12121609)
Supplement: Supplementary file 1 [file children-12-01609-s001.zip]

Archive with 1 entries (1 files):
- children-3976667-supplementary.pdf
